# Supplementary material for: Predicting the sequence-dependent backbone dynamics of intrinsically disordered proteins
Source: eLife. 2024 Oct 30;12:RP88958. doi: 10.7554/eLife.88958 (PMC11524581; doi:10.7554/eLife.88958)
Supplement: Figure 5—source data 1. [file elife-88958-fig5-data1.xlsx]

## Sheet: Fig. 5
A			B		R2 (s-1)			C		R2 (s-1)			D		R2 (s-1)			E		R2 (s-1)				F		R2 (s-1)
bin center (s-1)	RMSE(-1) count		Res #	Seq	Expt	Pred		Res #	Seq	Expt	Pred		Res #	Seq	Expt	Pred		Res #	Seq	Expt	Pred	Helix boost		Res #	Seq	Expt	Pred	Helix boost
0	0		1	M	2.0977	2.378		1	M		2.02776		1	M		2.03775		401	L	1.1045	1.51762	1.36721		1	M		4.52111	3.93415
0.5	20		2	A	2.3254	2.4108		2	D	1.90918	2.1868		2	A		2.23575		402	S	1.6851	1.58946	1.43193		2	Q		4.98573	4.33845
1	11		3	A	2.5335	2.4272		3	V	2.08813	2.34584		3	E		2.43375		403	G	1.7563	1.67028	1.50474		3	Q	3.7977	5.46822	4.7583
1.5	8		4	P		2.3944		4	F	2.90177	2.49494		4	E	1.533	2.61525		404	G	1.8155	1.76008	1.58564		4	Q		5.93284	5.1626
2	4		5	S	2.5933	2.3288		5	M	3.04795	2.6341		5	Q	1.9525	2.7885		405	D	1.8766	1.86784	1.68272		5	I	4.6799	6.39746	5.5669
2.5	1		6	P		2.2468		6	K		2.7335		6	A	2.5032	2.92875		406	G	1.9723	1.99356	1.79598		6	Q	6.8521	6.82634	8.88936
3	1		7	S	2.6136	2.1648		7	G	2.92323	2.82296		7	R	2.774	3.04425		407	A	2.3276	2.11928	1.90924		7	H	5.1548	7.18374	9.36102
3.5	0		8	G	2.5347	2.0992		8	L	2.8827	2.89254		8	H		3.12675		408	Y	2.2147	2.22704	2.00632		8	R	3.7742	7.46966	9.73685
			9	G	2.3965	2.0336		9	S	2.89848	2.95218		9	V	3.106	3.19275		409	H	2.5286	2.30786	2.07913		9	L	7.0553	7.6841	10.0231
			10	G		1.9844		10	K		3.00188		10	K	3.1758	3.25875		410	E		2.35276	2.11958		10	Q	6.7384	7.8628	10.2562
			11	G	2.2783	1.9516		11	A		3.0317		11	N	3.1407	3.333		411	P		2.3797	2.14385		11	Q	7.1003	8.0415	10.4893
			12	S		1.9352		12	K	3.06116	3.0317		12	G	2.9482	3.4485		412	T	2.3469	2.38868	2.15194		12	A	6.5343	8.23807	10.7421
			13	G	2.3382	1.9352		13	E	3.09369	3.0317		13	L	2.9305	3.597		413	G		2.41562	2.17621		13	Q	7.643	8.45251	11.0217
			14	G		1.9516		14	G	3.08552	3.0317		14	E	3.6123	3.77025		414	G	2.0219	2.47848	2.23284		14	L		8.66695	11.2975
			15	G	2.4376	1.9844		15	V	3.20728	3.05158		15	C		3.9435		415	G	1.9399	2.56828	2.31374		15	M	8.0953	8.82778	11.488
			16	S		2.0336		16	V	3.14735	3.0814		16	I	4.3115	4.10025		416	A	1.9399	2.67604	2.41082		16	R	7.801	8.86352	11.5345
			17	G	2.4579	2.0828		17	A	3.2037	3.12116		17	R		4.224		417	I	2.0387	2.79278	2.51599		17	R	8.0271	8.77417	11.422
			18	S	2.4977	2.1484		18	A	3.09064	3.1808		18	A	4.2063	4.29825		418	E	2.2517	2.89156	2.60498		18	R	6.6691	8.52399	7.41735
			19	G	2.6662	2.2304		19	A	3.1396	3.22056		19	L		4.323		419	V	2.2517	2.97238	2.67779		19	M	4.0892	8.16659	7.10635
			20	T	3.0918	2.3124		20	E	3.23729	3.24044		20	K	3.2442	4.3065		420	A	2.487	3.04422	2.74251		20	A	7.574	7.73771	6.73315
			21	P		2.3944		21	K	3.40836	3.24044		21	A	3.4364	4.2735		421	L	2.1965	3.08912	2.78296		21	T	5.9671	7.27309	6.32885
			22	G	3.1813	2.4764		22	T	3.32635	3.22056		22	E	3.3488	4.23225		422	D	2.487	3.143	2.8315		22	M	4.4734	6.82634	5.9401
			23	P		2.5748		23	K	3.24142	3.1808		23	P		4.191		423	N		3.20586	2.88813		23	N	4.4959	6.4332	5.598
			24	V	3.2313	2.6896		24	Q		3.15098		24	I	3.1737	4.1745		424	A		3.2777	2.95285		24	T		6.0758	5.287
			25	G	3.6273	2.8044		25	G	3.22398	3.1311		25	G	3.1036	4.18275		425	D		3.3675	3.03375		25	R	4.9029	5.77201	5.02265
			26	S	3.6276	2.9356		26	V	3.13445	3.12116		26	S	3.1034	4.23225		426	I	2.5922	3.4573	3.11465		26	N	4.7896	5.50396	4.7894
			27	P		3.0832		27	A	3.00511	3.12116		27	L	3.5055	4.3065		427	D	2.9109	3.53812	3.18746		27	V	3.9295	5.30739	4.61835
			28	A	3.7468	3.2472		28	E	2.99226	3.14104		28	A	4.1173	4.39725		428	L	2.9351	3.60996	3.25218		28	P		5.12869	4.46285
			29	P		3.3948		29	A	3.20165	3.14104		29	I	4.0997	4.47975		429	E	3.0847	3.66384	3.30072		29	Q	3.816	4.98573	4.33845
			30	G	3.955	3.5588		30	A		3.15098		30	E	2.7881	4.5375		430	T	3.0592	3.70874	3.34117		30	Q	3.9969	4.87851	4.24515
			31	H	5.5479	3.7064		31	G	2.9524	3.15098		31	E	4.6153	4.57875		431	E	3.0847	3.73568	3.36544		31	S	4.472	4.75342	4.1363
			32	P		3.8376		32	K	3.05486	3.15098		32	A	4.3615	4.59525		432	A	2.9841	3.74466	3.37353		32	L	3.7024	4.6462	4.043
			33	A	4.3218	3.9688		33	T	3.04249	3.15098		33	M	4.169	4.587		433	H	2.9841	3.75364	3.38162		33	P		4.53898	3.9497
			34	V	4.5397	4.1		34	K		3.15098		34	A		4.554		434	A	3.2418	3.74466	3.37353		34	S	4.0642	4.41389	3.84085
			35	S	5.0444	4.2476		35	E		3.15098		35	A	4.3174	4.488		435	D	2.9841	3.73568	3.36544		35	P		4.32454	3.7631
			36	S		4.428		36	G		3.14104		36	W	4.326	4.3725		436	Q	3.034	3.74466	3.37353		36	T		4.21732	3.6698
			37	M	4.8471	4.6412		37	V	3.72019	3.1311		37	S	4.2209	4.2075		437	D	3.2151	3.76262	3.38971		37	S	3.7469	4.14584	3.6076
			38	Q	5.1639	4.8872		38	L	3.73019	3.11122		38	E	3.8535	4.00125		438	A	3.1103	3.78956	3.41398		38	A	5.1271	4.07436	3.5454
			39	G	4.6893	5.166		39	Y	3.79591	3.07146		39	I	3.6873	3.7785		439	R	3.1886	3.80752	3.43016		39	P		4.02075	3.49875
			40	K	5.0853	5.4612		40	V	3.84605	3.0317		40	S	3.5035	3.564		440	G	3.2418	3.8165	3.43825		40	P		3.98501	3.46765
			41	R	5.4813	5.7236		41	G	3.76154	3.00188		41	D	2.9613	3.37425		441	W	3.2151	3.8165	3.43825		41	G	3.9951	3.96714	3.4521
			42	K	5.5903	5.9368		42	S		2.97206		42	N	2.795	3.24225		442	G	3.1886	3.80752	3.43016		42	T	3.8139	3.94927	3.43655
			43	A	5.7686	6.0844		43	K		2.95218		43	P		3.168		443	G	3.1103	3.8165	3.43825		43	P		3.96714	3.4521
			44	L	5.4721	6.15		44	T	3.23639	2.9323		44	G	2.9521	3.1515		444	E	3.0592	3.85242	3.47061		44	T	3.9267	3.98501	3.46765
			45	K	5.7296	6.1336		45	K	3.01836	2.91242		45	Q	2.8732	3.168		445	S	3.2418	3.93324	3.54342		45	Q	3.9492	4.00288	3.4832
			46	L	5.4825	6.0516		46	E	2.89046	2.8826		46	E	2.9955	3.2175		446	G	3.2688	4.04998	3.64859		46	Q	4.0849	4.02075	3.49875
			47	N	5.0574	5.9368		47	G	3.11017	2.85278		47	R	2.9953	3.267		447	E	3.763	4.19366	3.77803		47	P		4.02075	3.49875
			48	F	5.206	5.8056		48	V	3.00768	2.8329		48	A	3.0651	3.3		448	R	3.9548	4.30142	3.87511		48	S		4.03862	3.5143
			49	A	5.0777	5.6908		49	V	3.088	2.81302		49	T		3.30825		449	W	4.088	4.33734	3.90747		49	T	4.356	4.05649	3.52985
			50	N	4.9592	5.5924		50	H	3.09242	2.81302		50	C	3.1348	3.30825		450	A	4.3681	4.29244	3.86702		50	P		4.09223	3.56095
			51	P		5.5432		51	G	2.81339	2.82296		51	R		3.267		451	R	3.9877	4.15774	3.74567		51	Q		4.1101	3.5765
			52	P		5.5268		52	V	2.83343	2.8329		52	E	3.6241	3.201		452	Q	4.0208	3.98712	3.59196		52	T	5.2379	4.12797	3.59205
			53	F	5.4843	5.5432		53	A	2.85517	2.86272		53	E	2.6972	3.11025		453	V	3.732	3.8165	3.43825		53	P		4.16371	3.62315
			54	K	5.9	5.5432		54	T	2.81737	2.90248		54	K	2.3998	2.9865		454	S	3.5511	3.6818	3.3169		54	Q	4.4229	4.18158	3.6387
			55	S	5.198	5.5596		55	V	2.99508	2.94224		55	A	2.2248	2.8545		455	G		3.60996	3.25218		55	P		4.19945	3.65425
			56	T	5.3565	5.5596		56	A	3.07301	2.982		56	G	2.2246	2.739		456	G	3.2688	3.592	3.236		56	P		4.21732	3.6698
			57	A	6.0492	5.5268		57	E	3.22658	3.00188		57	S	2.2769	2.6565		457	H	3.5806	3.61894	3.26027		57	A	4.8072	4.23519	3.68535
			58	R	5.4361	5.4612		58	K	3.40023	2.99194		58	S	2.303	2.59875		458	F	3.5511	3.66384	3.30072		58	Q	5.056	4.23519	3.68535
			59	F	5.5749	5.3464		59	T	3.72212	2.95218		59	G	2.3116	2.5905		459	V	3.8898	3.73568	3.36544		59	P		4.23519	3.68535
			60	T	5.6839	5.1824		60	K	3.65577	2.89254		60	L	2.2415	2.59875		460	T		3.79854	3.42207		60	Q	4.422	4.23519	3.68535
			61	L	5.4666	4.9692		61	E	3.23244	2.79314		61	S	2.3463	2.63175		461	L		3.8614	3.4787		61	P		4.23519	3.68535
			62	N	5.269	4.7724		62	Q	2.89316	2.6838		62	K	2.3461	2.66475		462	H	3.5806	3.91528	3.52724		62	S	5.3042	4.25306	3.7009
			63	P		4.6084		63	V	2.75204	2.56452		63	P		2.69775		463	G	3.407	3.96916	3.57578		63	P		4.27093	3.71645
			64	N	5.2398	4.4772		64	T	2.75077	2.44524		64	C	2.9228	2.7225		464	A		4.02304	3.62432		64	V	3.8556	4.30667	3.74755
			65	P		4.428		65	N		2.34584		65	L	2.9052	2.73075		465	E	3.1362	4.04998	3.64859		65	S	4.4664	4.36028	3.7942
			66	T	5.2898	4.428		66	V	2.23407	2.27626		66	S	2.6078	2.7225		466	R	3.3234	4.05896	3.65668		66	M	4.4889	4.39602	3.8253
			67	G	4.8943	4.51		67	G	2.01712	2.2365		67	A	2.5727	2.706		467	L	3.351	4.03202	3.63241		67	S	3.9682	4.43176	3.8564
			68	V	4.8055	4.674		68	G	1.89543	2.21662		68	I	2.4151	2.66475		468	E		3.96018	3.56769		68	P		4.4675	3.8875
			69	Q	5.0433	4.9036		69	A	1.95227	2.21662		69	G	2.415	2.6235		469	E	3.2418	3.85242	3.47061		69	A	3.5154	4.50324	3.9186
			70	N	5.1325	5.2152		70	V	2.15798	2.22656		70	S	2.3624	2.58225		470	E	3.1103	3.73568	3.36544		70	G		4.52111	3.93415
			71	P		5.576		71	V	2.30674	2.24644		71	T	2.3448	2.5575		471	T	2.9595	3.62792	3.26836		71	F	3.515	4.55685	3.96525
			72	H	6.3696	5.9368		72	T	2.30603	2.2862		72	E	2.3446	2.5575		472	N	3.1103	3.55608	3.20364		72	P		4.57472	3.9808
			73	I	7.0821	6.2648		73	G	2.34147	2.32596		73	G	2.3445	2.574		473	D		3.52914	3.17937		73	S	3.8315	4.61046	4.0119
			74	E	7.8342	6.478		74	V	2.43524	2.39554		74	G	2.3443	2.6235		474	E	3.4354	3.5471	3.19555		74	V	3.5598	4.62833	4.02745
			75	R	7.0826	6.5928		75	T	2.40102	2.46512		75	A	2.3442	2.68125		475	D		3.61894	3.26027		75	A	5.0532	4.62833	4.02745
			76	L	6.6377	6.5436		76	A	2.39346	2.54464		76	P		2.74725		476	V	4.2963	3.74466	3.37353		76	R	4.0347	4.61046	4.0119
			77	R	5.9159	6.3796		77	V	2.56032	2.62416		77	R	2.6936	2.78025		477	S	5.3287	3.93324	5.29741		77	T	4.3739	4.57472	3.9808
			78	T	5.3423	6.1172		78	A	2.59464	2.69374		78	I	3.1131	2.772		478	D	5.6937	4.16672	5.62313		78	Q	4.8038	4.50324	3.9186
			79	H	5.3525	5.7892		79	Q	2.57183	2.74344		79	R	3.2353	2.7225		479	I	6.2887	4.43612	5.9887		79	P		4.41389	3.84085
			80	S	4.2448	5.4284		80	K	2.57818	2.7832		80	G	2.8854	2.63175		480	E	7.2998	4.69654	6.34237		80	P		4.34241	3.77865
			81	I	3.9483	5.0184		81	T	2.82147	2.80308		81	Q	2.7629	2.53275		481	R	6.4469	4.93002	6.65767		81	T	3.8302	4.25306	3.7009
			82	E	4.1167	4.6084		82	V	2.72641	2.81302		82	G	2.1857	2.45025		482	R		5.10962	6.90021		82	T	4.3505	4.18158	3.6387
			83	S	3.3948	4.2148		83	E	2.32296	2.8329		83	P		2.38425		483	I	6.7195	5.2084	7.03126		83	V	4.0562	4.12797	3.59205
			84	S	2.9004	3.8376		84	G	2.55234	2.86272		84	G	2.4128	2.35125		484	A	7.9301	5.23534	7.06763		84	S		4.09223	3.56095
			85	G	2.4555	3.526		85	A	2.22426	2.90248		85	E	2.4913	2.343		485	M	6.8886	5.19942	7.01914		85	T	4.0332	4.09223	3.56095
			86	K	1.7139	3.2472		86	G	1.99023	2.96212		86	S	2.4824	2.3595		486	R	6.5546	5.1186	6.91003		86	G	3.6031	4.09223	3.56095
								87	S	2.24845	3.04164		87	D	2.5522	2.40075		487	L	6.8318	5.00186	6.75018		87	K	3.6482	4.1101	3.5765
								88	I	2.43173	3.12116		88	D	2.8143	2.45025		488	A	6.3937	4.8492	6.54416		88	P		4.12797	3.59205
								89	A	2.34442	3.1808		89	D	2.8929	2.5245		489	E	5.554	4.66062	6.28337		89	T	3.8289	4.14584	3.6076
								90	A	2.26557	3.22056		90	A	2.9015	2.607		490	R	5.373	4.4451	4.00455		90	S	4.666	4.18158	3.6387
								91	A	2.32491	3.24044		91	E	2.8838	2.68125		491	R	4.987	4.20264	3.78612		91	Q	4.4396	4.21732	3.6698
								92	T	2.44784	3.26032		92	T	2.8837	2.7555		492	Q		3.9512	3.5596		92	V	5.141	4.25306	3.7009
								93	G	2.61499	3.2802		93	L	3.2857	2.8215		493	E	3.9222	3.70874	3.34117		93	P		4.30667	3.74755
								94	F	2.80311	3.30008		94	G	2.8834	2.871		494	D		3.47526	3.13083		94	A	5.2537	4.34241	3.77865
								95	V	2.96904	3.31996		95	I	3.3029	2.904		495	S	3.0592	3.2777	2.95285		95	P		4.41389	3.84085
								96	K	3.24151	3.33984		96	P		2.9205		496	A	3.1362	3.11606	2.80723		96	P		4.4675	3.8875
								97	K	3.31837	3.33984		97	P		2.9205		497	T	2.7018	2.97238	2.67779		97	P		4.53898	3.9497
								98	D	3.01371	3.31996		98	R	3.5035	2.91225		498	H	2.7243	2.83768	2.55644		98	P		4.61046	4.0119
								99	Q	2.94891	3.29014		99	N	3.5121	2.8875		499	G	2.4462	2.72992	2.45936		99	A	4.6419	4.69981	4.08965
								100	L	2.69498	3.26032		100	L	2.9524	2.84625		500	D	2.5496	2.63114	2.37037		100	Q	6.769	4.78916	4.1674
								101	G	2.69822	3.2305		101	Q	2.9522	2.81325		501	E	2.406	2.54134	2.28947		101	P		4.89638	4.2607
								102	K	2.74225	3.20068		102	A	2.9434	2.772		502	G	2.4462	2.46052	2.21666		102	P		5.02147	4.36955
								103	N	2.57751	3.1808		103	S	2.9345	2.74725		503	R	2.6138	2.38868	2.15194		103	P		5.1823	4.5095
								104	E	2.8941	3.17086		104	S	2.7944	2.74725		504	N	2.4199	2.3348	2.1034		104	A	9.5291	5.34313	4.64945
								105	E	2.68826	3.17086		105	T	2.9342	2.78025		505	N	2.4933	2.2899	2.06295		105	A		5.55757	7.2444
								106	G	2.52553	3.1808		106	G	2.934	2.84625		506	G	2.3497	2.28092	2.05486		106	V	9.9588	5.80775	7.57557
								107	A	2.64366	3.21062		107	L	2.7765	2.937		507	V	2.2689	2.28092	2.05486		107	E	11.4974	6.0758	7.92521
								108	P		3.25038		108	Q	3.301	3.036		508	D	2.3084	2.29888	2.07104		108	A	14.1902	6.37959	8.32147
								109	Q	2.80514	3.30008		109	C	3.668	3.135		509	H	2.5286	2.32582	2.09531		109	A	12.0854	6.68338	8.71773
								110	E	2.75904	3.35972		110	Y		3.20925		510	D	2.5286	2.34378	2.11149		110	R	5.7038	6.9693	9.08765
								111	G	2.97522	3.40942		111	Y	2.8458	3.2505		511	E	2.3469	2.34378	2.11149		111	Q	9.9127	7.21948	9.41074
								112	I	3.28611	3.43924		112	V	4.8042	3.2505		512	D		2.34378	2.11149		112	I	13.4427	7.39818	9.64046
								113	L	3.22386	3.4293		113	Y	4.6641	3.2175		513	D	2.2147	2.3348	2.1034		113	E	15.2303	7.48753	9.76014
								114	E	3.33795	3.3796		114	D	4.3667	3.1515		514	D	2.1784	2.32582	2.09531		114	R	12.7409	7.5054	9.78017
								115	D	3.46588	3.31002		115	H		3.0855		515	A	2.1784	2.31684	2.08722		115	E	11.4508	7.46966	9.73685
								116	M	3.45875	3.22056		116	S	4.1566	3.0195		516	A	2.0387	2.29888	2.07104		116	A	13.7815	7.41605	9.65729
								117	P		3.1311		117	G	3.8417	2.96175		517	A	1.8458	2.26296	2.03868		117	Q	10.4322	7.36244	6.4066
								118	V	3.81403	3.06152		118	E	3.3868	2.92875		518	V	1.7132	2.21806	1.99823		118	Q	11.2693	7.34457	6.39105
								119	D	3.98476	3.02176		119	A	3.1419	2.91225		519	A	1.8612	2.1552	1.9416		119	Q	11.5633	7.34457	6.39105
								120	P		3.01182		120	V	3.1593	2.89575		520	G	1.6851	2.09234	1.88497		120	Q	11.0427	7.38031	6.42215
								121	D	4.37459	3.04164		121	K	3.0542	2.8875		521	I	1.4161	2.01152	1.81216		121	H		7.36244	6.4066
								122	N	4.17073	3.09134		122	G	2.8967	2.87925		522	G	1.4397	1.92172	1.73126		122	L		7.29096	6.3444
								123	E	4.07272	3.15098		123	I	3.0189	2.86275		523	G	1.2403	1.83192	1.65036		123	Y	9.345	7.148	6.22
								124	A	4.10714	3.22056		124	Q	2.8963	2.82975		524	I	0.7996	1.73314	1.56137		124	R	8.3944	6.91569	6.01785
								125	Y	4.12244	3.26032		125	D	2.9137	2.79675								125	V	7.7153	6.6119	5.7535
								126	E	3.77497	3.27026		126	A	3.0535	2.76375								126	N		6.30811	5.48915
								127	M	3.37193	3.25038		127	D	3.2282	2.71425								127	I	5.9499	6.02219	5.24035
								128	P		3.22056		128	S	3.2455	2.673								128	N	6.2213	5.78988	5.0382
								129	S	3.63247	3.17086		129	I	3.2541	2.607								129	N	5.5422	5.59331	4.86715
								130	E	2.97833	3.14104		130	M	3.2627	2.53275								130	S	4.8405	5.43248	4.7272
								131	E	3.10156	3.10128		131	V	3.1139	2.442								131	M	4.2068	5.32526	4.6339
								132	G	3.44264	3.07146		132	Q	2.9651	2.343								132	P		5.21804	4.5406
								133	Y	3.21115	3.0317		133	S	2.6327	2.25225								133	P		5.12869	4.46285
								134	Q	3.1441	2.97206		134	G	2.4927	2.16975								134	G	4.9757	5.05721	4.40065
								135	D	3.27926	2.89254		135	L		2.0955								135	R	4.1609	4.96786	4.3229
								136	Y	3.05814	2.79314		136	D	2.2301	2.03775								136	T	4.1833	4.87851	4.24515
								137	E	3.01208	2.66392		137	G	2.1949	1.98825								137	G	4.2284	4.80703	4.18295
								138	P		2.50488		138	D	2.1423	1.947								138	M	3.9341	4.71768	4.1052
								139	E	2.01032	2.32596		139	S	2.352	1.92225								139	G	3.5039	4.6462	4.043
								140	A	1.55911	2.14704		140	T	2.3169	1.8975								140	T	3.7753	4.61046	4.0119
													141	L	2.3167	1.87275								141	P		4.57472	3.9808
													142	S	1.8969	1.848								142	G	4.1144	4.59259	3.99635
													143	G	1.958	1.8315								143	S	4.1822	4.62833	4.02745
													144	G	1.9666	1.8315								144	Q	3.8199	4.68194	4.0741
													145	D	2.0014	1.848								145	M	3.865	4.71768	4.1052
													146	N	2.0275	1.87275								146	A	4.8153	4.73555	4.12075
													147	E		1.90575								147	P		4.73555	4.12075
													148	S	2.2195	1.947								148	V	6.1728	4.73555	4.12075
													149	E	2.4992	1.98825								149	S	4.6112	4.71768	4.1052
													150	N	2.3941	2.0295								150	L	4.4526	4.69981	4.08965
													151	S	2.3764	2.079								151	N	4.294	4.68194	4.0741
													152	D	2.4113	2.145								152	V	4.2486	4.66407	4.05855
													153	V	2.4374	2.211								153	P		4.6462	4.043
													154	D	2.5946	2.28525								154	R		4.61046	4.0119
													155	I	3.3201	2.3595								155	P		4.57472	3.9808
													156	G	2.5768	2.4255								156	N	4.9268	4.53898	3.9497
													157	E	2.5766	2.4915								157	Q	4.4515	4.52111	3.93415
													158	P		2.54925								158	V	3.6592	4.52111	3.93415
													159	D	2.8911	2.61525								159	S	4.4511	4.57472	3.9808
													160	T	2.9259	2.69775								160	G	3.4326	4.66407	4.05855
													161	E	3.2755	2.78025								161	P		4.78916	4.1674
													162	G	3.083	2.871								162	V	3.4549	4.96786	4.3229
													163	Y	3.0828	2.96175								163	M	3.9073	5.14656	4.4784
													164	A	3.1701	3.0195								164	P		5.32526	4.6339
													165	I	3.2049	3.0525								165	S	4.1333	5.50396	4.7894
													166	T	3.2922	3.06075								166	M	4.7894	5.66479	4.92935
													167	D		3.04425								167	P		5.82562	5.0693
													168	R	3.0296	3.0195								168	P		5.98645	5.20925
													169	G	2.9245	3.003								169	G	5.6262	6.14728	5.3492
													170	S	2.8195	3.003								170	Q	5.1961	6.30811	5.48915
													171	A	2.8018	3.0195								171	W	4.1324	6.4332	5.598
													172	P		3.04425								172	Q	4.6979	6.48681	5.64465
													173	I	2.9764	3.07725								173	Q	4.743	6.48681	5.64465
													174	S	3.0899	3.09375								174	A	5.8517	6.4332	5.598
													175	M		3.1185								175	P		6.36172	5.5358
													176	G	2.9934	3.12675								176	L	4.4484	6.29024	5.4736
													177	F	3.2206	3.12675								177	P		6.21876	5.4114
													178	R		3.11025								178	Q	4.6064	6.14728	5.3492
													179	A	3.3515	3.0855								179	Q	4.2668	6.11154	5.3181
													180	S	3.3251	3.0525								180	Q	4.7193	6.0758	5.287
													181	D		3.02775								181	P		6.05793	5.27145
													182	V	3.2548	3.02775								182	M	3.678	6.05793	5.27145
													183	E	3.2722	3.04425								183	P		6.0758	5.287
													184	T	3.0097	3.07725								184	G	4.9902	6.09367	5.30255
													185	A	2.9396	3.12675								185	L	4.4921	6.12941	5.33365
													186	E	2.7996	3.20925								186	P		6.14728	5.3492
													187	G	2.7995	3.3165								187	R		6.16515	5.36475
													188	G		3.465								188	P		6.14728	5.3492
													189	E	3.4636	3.63								189	V	3.7447	6.11154	5.3181
													190	I	4.1454	3.80325								190	I	4.4687	6.04006	5.2559
													191	H		3.9435								191	S		5.93284	5.1626
													192	E	4.6347	4.03425								192	M	4.8757	5.78988	5.0382
													193	L	5.1417	4.05075								193	Q	4.2646	5.62905	4.89825
													194	L	3.253	4.00125								194	A	3.7892	5.43248	4.7272
													195	R		3.88575								195	Q	3.5401	5.23591	4.55615
													196	L	3.2702	3.72075								196	A	3.5399	5.05721	4.40065
													197	Q	3.2176	3.52275								197	A	3.6302	4.89638	4.2607
													198	S	4.0918	3.333								198	V	2.8155	4.75342	4.1363
													199	R	3.7419	3.168								199	A	3.9467	4.62833	4.02745
													200	G		3.02775								200	G	3.494	4.53898	3.9497
													201	N	3.2695	2.937								201	P		4.43176	3.8564
													202	N	3.1469	2.87925								202	R	2.6338	4.30667	3.74755
													203	F	3.3741	2.84625								203	M	2.9957	4.14584	3.6076
													204	P		2.82975								204	P		3.94927	3.43655
													205	K	3.4787	2.805								205	S	2.7691	3.71696	3.2344
													206	L	3.2338	2.772								206	V		3.48465	3.03225
													207	G	2.9014	2.7225								207	Q		3.27021	2.84565
													208	K	2.9536	2.6565
													209	T	3.0584	2.5905
													210	L	3.0408	2.51625
													211	N	3.0406	2.442
													212	V	3.3203	2.38425
													213	P		2.3265
													214	P		2.2935
													215	P		2.277
													216	P		2.26875
													217	D		2.26875
													218	P		2.28525
													219	G	3.4941	2.31
													220	R	2.8032	2.33475
													221	A	2.3571	2.3595
													222	S	2.357	2.38425
													223	T	2.3744	2.41725
													224	S	2.3742	2.475
													225	G	2.3216	2.5575
													226	T	2.3214	2.673
													227	P		2.805
													228	I		2.937
													229	K	3.0554	3.06075
													230	K	2.8979	3.168
													231	G	2.8977	3.267
													232	T	2.8801	3.35775
													233	E	2.845	3.4485
													234	R	3.0372	3.50625
													235	R	3.0545	3.53925
													236	L	3.0544	3.52275
													237	A	2.8444	3.47325
													238	S	2.8443	3.40725
													239	F	3.3687	3.34125
													240	G	2.7041	3.29175
													241	T	2.6864	3.25875
													242	E	2.6688	3.234
													243	I	3.0883	3.19275
													244	A	2.6335	3.135
													245	S	2.6508	3.0525
													246	L	2.6857	2.94525
													247	L	2.5456	2.838
													248	T	2.1608	2.73075
													249	G	2.1694	2.64
													250	G	2.3178	2.58225
													251	A	2.3876	2.54925
													252	T		2.54925
													253	Q	2.4573	2.54925
													254	C	2.1249	2.5575
													255	A	2.5269	2.54925
													256	R	2.5355	2.51625
													257	K	2.5266	2.45025
													258	S	2.9374	2.376
													259	P		2.28525
													260	S		2.20275
													261	E		2.12025
													262	P		2.046
													263	S	2.1236	1.98825
													264	G	1.8611	1.947
													265	P		1.92225
													266	G	1.7734	1.914
													267	A	1.7907	1.914
													268	P		1.92225
													269	A	1.7904	1.93875
													270	G	1.7815	1.9635
													271	N	3.1715	1.9965
													272	V	2.2271	2.046
													273	P		2.112
													274	E	2.4716	2.178
													275	C	2.7512	2.2605
													276	V	2.8909	2.3595
													277	S		2.475
													278	N	2.5235	2.61525
													279	A	2.8905	2.78025
													280	A	2.4008	2.96175
													281	L	2.9252	3.1185
													282	I		3.24225
													283	Q	3.1348	3.30825
													284	E	3.2045	3.3
													285	W	3.2743	3.2175
													286	T	3.5365	3.09375
													287	P		2.937
													288	E	3.1515	2.772
													289	S	2.9065	2.63175
													290	G	2.7315	2.51625
													291	T	2.7139	2.43375
													292	T	2.7312	2.3595
													293	I	2.7485	2.2935
													294	S	2.521	2.2275
													295	P		2.145
													296	R	2.7831	2.05425
													297	S	2.7479	1.95525
													298	Q	3.0975	1.85625
													299	N		1.75725
													300	N		1.65825
													301	E	2.3976	1.5675
													302	E	2.415	1.47675
													303	G	2.4498	1.39425
													304	G		1.31175
